# Supplementary material for: Propane-1,3-diyl bis­(4-amino­benzoate)
Source: Acta Crystallogr Sect E Struct Rep Online. 2010 Jul 7;66(Pt 8):o1940. doi: 10.1107/S1600536810026024 (PMC3007263; doi:10.1107/S1600536810026024)
Supplement: Supplementary file 1 [file e-66-o1940-sup1.cif]

##############################################################################
###                                                                        ###
###        Electronic paper (Acta Crystallographica Section E)             ###
###                                                                        ###
##############################################################################
#                                                                            #
# This CIF contains the data in a paper accepted for publication in Acta     #
# Crystallographica Section E. It conforms to the requirements of Notes      #
# for Authors for Section E, and has been peer reviewed under the auspices   #
# of the IUCr Commission on Journals.                                        #
#                                                                            #
# Full details of the Crystallographic Information File format               #
# are given in the paper "The Crystallographic Information File (CIF):       #
# a New Standard Archive File for Crystallography" by S. R. Hall, F. H.      #
# Allen and I. D. Brown [Acta Cryst. (1991), A47, 655-685].                  #
#                                                                            #
# The current version of the core CIF dictionary is obtainable from          #
# ftp://ftp.iucr.org/pub/cif_core.dic. The current version number is 2.4.    #
#                                                                            #
# Software is freely available for graphical display of the structure(s) in  #
# this CIF.  For information consult the CIF home page http://www.iucr.org/  #
# cif/home.html                                                              #
#                                                                            #
# This file may be used for bona fide research purposes within the           #
# scientific community so long as proper attribution is given to the journal # 
# article from which it was obtained.                                        #
#                                                                            #
##############################################################################
                                             
data_global
_audit_creation_method     SHELXL-97
_journal_date_recd_electronic     2010-06-30
_journal_date_accepted     2010-07-01
_journal_name_full     'Acta Crystallographica, Section E'
_journal_year     2010
_journal_volume     66
_journal_issue      8
_journal_page_first     o1940
_journal_page_last     o1940
_journal_paper_category     QO
_journal_coeditor_code     BT5289
_publ_contact_author
;
     Dr. Seik Weng Ng
     Department of Chemistry
     University of Malaya
     50603 Kuala Lumpur
     Malaysia
;
_publ_contact_author_email     seikweng@um.edu.my
_publ_contact_author_fax     '03 7967 4193'
_publ_contact_author_phone     '03 7967 6778'
_publ_section_title
;
Propane-1,3-diyl bis(4-aminobenzoate)
;
loop_
    _publ_author_name
    _publ_author_address
    'Raza Shah, Muhammad'
;
H. E. J. Research Institute of Chemistry
International Center for Chemical and Biological Sciences
University of Karachi
Karachi 75270
Pakistan
;
    'Ng, Seik Weng'
;
Department of Chemistry
University of Malaya
50603 Kuala Lumpur
Malaysia
;
_publ_section_synopsis     .
data_I
_audit_creation_method     SHELXL-97
_chemical_name_systematic
;
Propane-1,3-diyl bis(4-aminobenzoate)
;
_chemical_name_common     ?
_chemical_formula_moiety     'C17 H18 N2 O4'
_chemical_formula_sum     'C17 H18 N2 O4'
_chemical_formula_iupac     'C17 H18 N2 O4'
_chemical_formula_weight     314.33
_chemical_melting_point     ?
_symmetry_cell_setting     monoclinic
_symmetry_space_group_name_H-M     'C 2'
_symmetry_space_group_name_Hall     'C 2y'
loop_
    _symmetry_equiv_pos_as_xyz
    'x, y, z'
    '-x, y, -z'
    'x+1/2, y+1/2, z'
    '-x+1/2, y+1/2, -z'
_cell_length_a     23.725(5)
_cell_length_b     4.5109(9)
_cell_length_c     8.2171(17)
_cell_angle_alpha     90.00
_cell_angle_beta     107.173(3)
_cell_angle_gamma     90.00
_cell_volume     840.2(3)
_cell_formula_units_Z     2
_cell_measurement_reflns_used     915
_cell_measurement_theta_min     2.6
_cell_measurement_theta_max     26.8
_cell_measurement_temperature     100(2)
_exptl_crystal_description     Plate
_exptl_crystal_colour     Yellow
_exptl_crystal_size_max     0.35
_exptl_crystal_size_mid     0.35
_exptl_crystal_size_min     0.02
_exptl_crystal_density_diffrn     1.242
_exptl_crystal_density_meas     ?
_exptl_crystal_density_method     'not measured'
_exptl_crystal_F_000     332
_exptl_absorpt_coefficient_mu     0.089
_exptl_absorpt_correction_type     none
_diffrn_ambient_temperature     100(2)
_diffrn_radiation_type     MoK\a
_diffrn_radiation_wavelength     0.71073
_diffrn_radiation_source     'fine-focus sealed tube'
_diffrn_radiation_monochromator     graphite
_diffrn_measurement_device_type     'Bruker SMART APEX diffractometer'
_diffrn_measurement_method     '\w scans'
_diffrn_detector_area_resol_mean     ?
_diffrn_reflns_number     3936
_diffrn_reflns_av_R_equivalents     0.0903
_diffrn_reflns_av_sigmaI/netI     0.0721
_diffrn_reflns_theta_min     1.80
_diffrn_reflns_theta_max     27.49
_diffrn_reflns_theta_full     27.49
_diffrn_measured_fraction_theta_max     0.996
_diffrn_measured_fraction_theta_full     0.996
_diffrn_reflns_limit_h_min     -30
_diffrn_reflns_limit_h_max     29
_diffrn_reflns_limit_k_min     -5
_diffrn_reflns_limit_k_max     5
_diffrn_reflns_limit_l_min     -10
_diffrn_reflns_limit_l_max     10
_diffrn_standards_number     0
_diffrn_standards_interval_count     0
_diffrn_standards_interval_time     0
_diffrn_standards_decay_%     0
_reflns_number_total     1082
_reflns_number_gt     788
_reflns_threshold_expression     I>2\s(I)
_refine_ls_structure_factor_coef     Fsqd
_refine_ls_matrix_type     full
_refine_ls_R_factor_all     0.0668
_refine_ls_R_factor_gt     0.0434
_refine_ls_wR_factor_gt     0.0987
_refine_ls_wR_factor_ref     0.1091
_refine_ls_goodness_of_fit_ref     0.961
_refine_ls_restrained_S_all     0.959
_refine_ls_number_reflns     1082
_refine_ls_number_parameters     113
_refine_ls_number_restraints     3
_refine_ls_hydrogen_treatment     mixed
_refine_ls_weighting_scheme     calc
_refine_ls_weighting_details
                 'calc w=1/[\s^2^(Fo^2^)+(0.0523P)^2^] where P=(Fo^2^+2Fc^2^)/3'
_atom_sites_solution_hydrogens     geom
_atom_sites_solution_primary     direct
_atom_sites_solution_secondary     difmap
_refine_ls_shift/su_max     0.001
_refine_ls_shift/su_mean     0.001
_refine_diff_density_max     0.239
_refine_diff_density_min     -0.239
_refine_ls_extinction_method     none
_refine_ls_extinction_coef     ?
_refine_ls_abs_structure_details     ?
loop_
    _atom_type_symbol
    _atom_type_description
    _atom_type_scat_dispersion_real
    _atom_type_scat_dispersion_imag
    _atom_type_scat_source
    'C' 'C' 0.0033 0.0000
                         'International Tables Vol C Tables 4.2.6.8 and 6.1.1.4'
    'H' 'H' 0.0000 0.0000
                         'International Tables Vol C Tables 4.2.6.8 and 6.1.1.4'
    'N' 'N' 0.0061 0.0000
                         'International Tables Vol C Tables 4.2.6.8 and 6.1.1.4'
    'O' 'O' 0.0106 0.0000
                         'International Tables Vol C Tables 4.2.6.8 and 6.1.1.4'
_computing_data_collection     'APEX2 (Bruker, 2009)'
_computing_cell_refinement     'SAINT (Bruker, 2009)'
_computing_data_reduction     'SAINT (Bruker, 2009)'
_computing_structure_solution     'SHELXS97 (Sheldrick, 2008)'
_computing_structure_refinement     'SHELXL97 (Sheldrick, 2008)'
_computing_molecular_graphics     'X-SEED (Barbour, 2001)'
_computing_publication_material     'publCIF (Westrip, 2010)'
loop_
    _atom_site_type_symbol
    _atom_site_label
    _atom_site_fract_x
    _atom_site_fract_y
    _atom_site_fract_z
    _atom_site_U_iso_or_equiv
    _atom_site_adp_type
    _atom_site_calc_flag
    _atom_site_refinement_flags
    _atom_site_occupancy
    _atom_site_disorder_assembly
    _atom_site_disorder_group
    O O1 0.42724(7) 0.4987(4) 0.0488(2) 0.0262(5) Uani d . 1 . .
    O O2 0.35969(8) 0.7580(5) -0.1476(2) 0.0304(5) Uani d . 1 . .
    N N1 0.29701(11) 1.0783(6) 0.5367(3) 0.0298(6) Uani d D 1 . .
    C C1 0.5000 0.1862(10) 0.0000 0.0279(10) Uani d S 1 . .
    H H1A 0.5095 0.0569 -0.0857 0.033 Uiso calc PR 0.50 . .
    H H1B 0.4905 0.0569 0.0857 0.033 Uiso calc PR 0.50 . .
    C C2 0.44676(11) 0.3705(7) -0.0862(3) 0.0263(7) Uani d . 1 . .
    H H2A 0.4572 0.5279 -0.1562 0.032 Uiso calc R 1 . .
    H H2B 0.4153 0.2454 -0.1609 0.032 Uiso calc R 1 . .
    C C3 0.38135(11) 0.6876(7) 0.0010(3) 0.0244(7) Uani d . 1 . .
    C C4 0.36179(11) 0.7924(7) 0.1432(3) 0.0228(6) Uani d . 1 . .
    C C5 0.31600(11) 0.9969(7) 0.1134(3) 0.0260(7) Uani d . 1 . .
    H H5 0.2991 1.0721 0.0016 0.031 Uiso calc R 1 . .
    C C6 0.29486(12) 1.0917(7) 0.2423(3) 0.0286(7) Uani d . 1 . .
    H H6 0.2631 1.2289 0.2187 0.034 Uiso calc R 1 . .
    C C7 0.31969(11) 0.9879(7) 0.4094(3) 0.0252(7) Uani d . 1 . .
    C C8 0.36569(11) 0.7851(8) 0.4393(3) 0.0295(7) Uani d . 1 . .
    H H8 0.3830 0.7123 0.5514 0.035 Uiso calc R 1 . .
    C C9 0.38646(11) 0.6885(8) 0.3103(3) 0.0282(7) Uani d . 1 . .
    H H9 0.4179 0.5495 0.3338 0.034 Uiso calc R 1 . .
    H H11 0.3137(17) 1.032(12) 0.641(2) 0.098(16) Uiso d D 1 . .
    H H12 0.2748(10) 1.233(4) 0.519(3) 0.025(8) Uiso d D 1 . .
loop_
    _atom_site_aniso_label
    _atom_site_aniso_U_11
    _atom_site_aniso_U_22
    _atom_site_aniso_U_33
    _atom_site_aniso_U_12
    _atom_site_aniso_U_13
    _atom_site_aniso_U_23
    O1 0.0204(9) 0.0351(12) 0.0206(9) 0.0041(10) 0.0021(7) 0.0031(9)
    O2 0.0239(10) 0.0453(13) 0.0165(9) 0.0042(10) -0.0024(7) 0.0029(10)
    N1 0.0272(14) 0.0364(17) 0.0227(13) 0.0056(12) 0.0025(11) 0.0016(12)
    C1 0.021(2) 0.030(3) 0.029(2) 0.000 0.0034(16) 0.000
    C2 0.0205(13) 0.0329(17) 0.0243(14) -0.0040(13) 0.0046(11) -0.0024(13)
    C3 0.0172(13) 0.0302(17) 0.0224(13) -0.0048(13) 0.0005(11) 0.0009(13)
    C4 0.0163(12) 0.0304(17) 0.0183(12) -0.0025(12) -0.0001(10) 0.0023(11)
    C5 0.0190(13) 0.0322(17) 0.0193(13) -0.0007(14) -0.0058(11) 0.0043(13)
    C6 0.0191(14) 0.0368(19) 0.0236(14) 0.0029(13) -0.0031(12) 0.0038(13)
    C7 0.0186(13) 0.0335(18) 0.0202(13) -0.0060(14) 0.0006(10) 0.0005(13)
    C8 0.0218(14) 0.043(2) 0.0179(13) 0.0039(14) -0.0026(11) 0.0090(14)
    C9 0.0181(14) 0.0397(19) 0.0237(14) 0.0030(14) 0.0012(11) 0.0050(14)
loop_
    _geom_bond_atom_site_label_1
    _geom_bond_atom_site_label_2
    _geom_bond_site_symmetry_2
    _geom_bond_distance
    _geom_bond_publ_flag
    O1 C3 . 1.347(3) ?
    O1 C2 . 1.444(3) ?
    O2 C3 . 1.219(3) ?
    N1 C7 . 1.372(3) ?
    N1 H11 . 0.858(10) ?
    N1 H12 . 0.861(10) ?
    C1 C2 . 1.503(4) ?
    C1 C2 2_655 1.503(4) ?
    C1 H1A . 0.9900 ?
    C1 H1B . 0.9900 ?
    C2 H2A . 0.9900 ?
    C2 H2B . 0.9900 ?
    C3 C4 . 1.457(4) ?
    C4 C5 . 1.391(4) ?
    C4 C9 . 1.405(3) ?
    C5 C6 . 1.368(4) ?
    C5 H5 . 0.9500 ?
    C6 C7 . 1.405(4) ?
    C6 H6 . 0.9500 ?
    C7 C8 . 1.389(4) ?
    C8 C9 . 1.365(4) ?
    C8 H8 . 0.9500 ?
    C9 H9 . 0.9500 ?
loop_
    _geom_angle_atom_site_label_1
    _geom_angle_atom_site_label_2
    _geom_angle_atom_site_label_3
    _geom_angle_site_symmetry_1
    _geom_angle_site_symmetry_3
    _geom_angle
    _geom_angle_publ_flag
    C3 O1 C2 . . 116.39(19) ?
    C7 N1 H11 . . 121(3) ?
    C7 N1 H12 . . 118.1(19) ?
    H11 N1 H12 . . 116(4) ?
    C2 C1 C2 . 2_655 112.9(4) ?
    C2 C1 H1A . . 109.0 ?
    C2 C1 H1A 2_655 . 109.0 ?
    C2 C1 H1B . . 109.0 ?
    C2 C1 H1B 2_655 . 109.0 ?
    H1A C1 H1B . . 107.8 ?
    O1 C2 C1 . . 105.94(18) ?
    O1 C2 H2A . . 110.5 ?
    C1 C2 H2A . . 110.5 ?
    O1 C2 H2B . . 110.5 ?
    C1 C2 H2B . . 110.5 ?
    H2A C2 H2B . . 108.7 ?
    O2 C3 O1 . . 121.5(2) ?
    O2 C3 C4 . . 125.4(3) ?
    O1 C3 C4 . . 113.1(2) ?
    C5 C4 C9 . . 118.1(2) ?
    C5 C4 C3 . . 119.4(2) ?
    C9 C4 C3 . . 122.4(2) ?
    C6 C5 C4 . . 121.1(2) ?
    C6 C5 H5 . . 119.4 ?
    C4 C5 H5 . . 119.4 ?
    C5 C6 C7 . . 120.6(3) ?
    C5 C6 H6 . . 119.7 ?
    C7 C6 H6 . . 119.7 ?
    N1 C7 C8 . . 121.7(2) ?
    N1 C7 C6 . . 120.0(3) ?
    C8 C7 C6 . . 118.2(2) ?
    C9 C8 C7 . . 121.2(3) ?
    C9 C8 H8 . . 119.4 ?
    C7 C8 H8 . . 119.4 ?
    C8 C9 C4 . . 120.7(3) ?
    C8 C9 H9 . . 119.7 ?
    C4 C9 H9 . . 119.7 ?
loop_
    _geom_torsion_atom_site_label_1
    _geom_torsion_atom_site_label_2
    _geom_torsion_atom_site_label_3
    _geom_torsion_atom_site_label_4
    _geom_torsion_site_symmetry_1
    _geom_torsion_site_symmetry_2
    _geom_torsion_site_symmetry_3
    _geom_torsion_site_symmetry_4
    _geom_torsion
    _geom_torsion_publ_flag
    C3 O1 C2 C1 . . . . 176.5(2) ?
    C2 C1 C2 O1 2_655 . . . -71.92(18) ?
    C2 O1 C3 O2 . . . . -3.8(4) ?
    C2 O1 C3 C4 . . . . 176.2(2) ?
    O2 C3 C4 C5 . . . . -2.2(4) ?
    O1 C3 C4 C5 . . . . 177.8(3) ?
    O2 C3 C4 C9 . . . . 176.1(3) ?
    O1 C3 C4 C9 . . . . -4.0(4) ?
    C9 C4 C5 C6 . . . . -0.9(4) ?
    C3 C4 C5 C6 . . . . 177.4(3) ?
    C4 C5 C6 C7 . . . . 1.1(4) ?
    C5 C6 C7 N1 . . . . -178.2(3) ?
    C5 C6 C7 C8 . . . . -0.6(4) ?
    N1 C7 C8 C9 . . . . 177.6(3) ?
    C6 C7 C8 C9 . . . . 0.1(5) ?
    C7 C8 C9 C4 . . . . 0.1(5) ?
    C5 C4 C9 C8 . . . . 0.3(4) ?
    C3 C4 C9 C8 . . . . -177.9(3) ?
loop_
    _geom_hbond_atom_site_label_D
    _geom_hbond_atom_site_label_H
    _geom_hbond_atom_site_label_A
    _geom_hbond_site_symmetry_A
    _geom_hbond_distance_DH
    _geom_hbond_distance_HA
    _geom_hbond_distance_DA
    _geom_hbond_angle_DHA
    _geom_hbond_publ_flag
    N1 H11 O2 1_556 0.860(10)
                            2.15(2) 2.958(3) 157(5) yes
    N1 H12 N1 4_556 0.860(10)
                            2.250(10)
                                    3.104(3) 169(2) yes
