# Supplementary material for: Propane-1,3-diyl bis­(4-amino­benzoate)
Source: Acta Crystallogr Sect E Struct Rep Online. 2010 Jul 7;66(Pt 8):o1940. doi: 10.1107/S1600536810026024 (PMC3007263; doi:10.1107/S1600536810026024)
Supplement: Supplementary file 2 [file e-66-o1940-Isup2.hkl]

# 
# h,k,l, Fc-squared, Fo-squared, sigma(Fo-squared) and status flag 
# 
data_I
_shelx_title '  C2' 
_shelx_refln_list_code          4 
_shelx_F_calc_maximum      119.79 
_exptl_crystal_F_000       332.00 
_reflns_d_resolution_high  0.7699 
 
loop_ 
 _symmetry_equiv_pos_as_xyz 
 'x, y, z' 
 '-x, y, -z' 
 'x+1/2, y+1/2, z' 
 '-x+1/2, y+1/2, -z' 
 
_cell_length_a    23.7248 
_cell_length_b     4.5109 
_cell_length_c     8.2171 
_cell_angle_alpha  90.000 
_cell_angle_beta  107.173 
_cell_angle_gamma  90.000 
 
_shelx_F_squared_multiplier     1.000 
 
loop_ 
 _refln_index_h 
 _refln_index_k 
 _refln_index_l 
 _refln_F_squared_calc 
 _refln_F_squared_meas 
 _refln_F_squared_sigma 
 _refln_observed_status 
   2   0   0     1091.19      938.66     43.66 o 
   4   0   0     6709.65     6392.32    331.55 o 
   6   0   0      629.52      630.52     31.25 o 
   8   0   0       91.86       81.05      5.20 o 
  10   0   0      192.58      185.90     12.40 o 
  12   0   0     1461.86     1489.60     92.27 o 
  14   0   0      815.62      763.94     40.42 o 
  16   0   0     1550.60     1724.64     84.12 o 
  18   0   0      182.68      215.52     17.40 o 
  20   0   0        0.69       -8.59      5.72 o 
  22   0   0       29.43       38.53     10.38 o 
  24   0   0        0.13        8.06     13.16 o 
  26   0   0        5.32       15.97      9.96 o 
  28   0   0      147.00      110.92     17.87 o 
   1   1   0     1626.94     1478.79     94.73 o 
   3   1   0    10360.29     9896.43    277.04 o 
   5   1   0    14349.63    13148.46    379.00 o 
   7   1   0     5914.47     5475.73    186.56 o 
   9   1   0      404.50      434.69     16.98 o 
  11   1   0     1673.67     1987.88     58.96 o 
  13   1   0      558.55      633.83     20.97 o 
  15   1   0      133.36      152.57      8.07 o 
  17   1   0       97.20       84.89      9.05 o 
  19   1   0      399.09      415.02     18.79 o 
  21   1   0      164.61      163.00     11.72 o 
  23   1   0       46.44       44.93      8.08 o 
  25   1   0      122.78      101.42     10.91 o 
  27   1   0       52.73       51.07      9.39 o 
  29   1   0       46.29       49.29     13.18 o 
   0   2   0      551.19      472.00     39.03 o 
   2   2   0      455.79      437.94     20.59 o 
   4   2   0     1881.56     1900.26     98.12 o 
   6   2   0       44.45       50.13      3.89 o 
   8   2   0     5742.19     6073.06    159.35 o 
  10   2   0     2003.33     2018.45     54.62 o 
  12   2   0      633.41      686.63     24.06 o 
  14   2   0      128.28      142.77      8.85 o 
  16   2   0        4.93        6.99      3.72 o 
  18   2   0       11.28        6.53      4.37 o 
  20   2   0       61.32       61.23      8.48 o 
  22   2   0      361.28      337.45     26.65 o 
  24   2   0       64.82       66.00     12.56 o 
  26   2   0      106.75      106.20     15.77 o 
   1   3   0      513.49      556.13     37.58 o 
   3   3   0      980.48     1103.59     71.01 o 
   5   3   0       63.62       75.85      5.70 o 
   7   3   0       25.94       30.13      4.34 o 
   9   3   0       61.34       69.46      6.10 o 
  11   3   0      412.07      404.01     14.55 o 
  13   3   0      759.69      770.04     28.37 o 
  15   3   0      620.40      610.06     27.54 o 
  17   3   0      395.11      372.38     29.78 o 
  19   3   0       21.59       13.16      6.87 o 
  21   3   0       17.53       17.22     11.97 o 
  23   3   0        4.78       21.36     25.02 o 
  25   3   0        3.14       26.02     25.44 o 
   0   4   0      310.24      340.43     56.33 o 
   2   4   0       85.08      101.27      7.67 o 
   4   4   0      203.79      211.23     12.80 o 
   6   4   0       47.43       49.01      7.28 o 
   8   4   0       50.57       58.05      7.98 o 
  10   4   0       36.76       32.13      7.15 o 
  12   4   0      119.03      101.62     10.87 o 
  14   4   0      164.34      144.64     14.39 o 
  16   4   0       62.59       75.47     11.58 o 
  18   4   0      258.83      253.64     21.05 o 
  20   4   0      152.79      121.07     15.71 o 
   1   5   0       15.10       12.75      9.32 o 
   3   5   0        3.20       -7.89      7.93 o 
   5   5   0       30.09       23.24      7.59 o 
   7   5   0      118.23      100.33     11.37 o 
   9   5   0       93.93       90.88     13.94 o 
  11   5   0       13.61        9.07     12.56 o 
  13   5   0       13.43       16.71     15.76 o 
  15   5   0        3.11        9.64      8.63 o 
 -28   0   1        9.04       -0.56      9.52 o 
 -26   0   1      120.56      113.98     15.84 o 
 -24   0   1        1.71       -4.04      7.22 o 
 -22   0   1       69.02       75.61     18.45 o 
 -20   0   1       19.05       26.05      8.51 o 
 -18   0   1       74.96       81.56     11.41 o 
 -16   0   1      255.10      222.95     11.70 o 
 -14   0   1      725.04      747.79     30.74 o 
 -12   0   1       75.32       80.34      6.34 o 
 -10   0   1      556.76      507.88     21.02 o 
  -8   0   1      703.30      646.61     39.43 o 
  -6   0   1      347.75      299.29     21.51 o 
  -4   0   1      265.05      200.19      8.74 o 
  -2   0   1      459.37      391.57     17.04 o 
   0   0   1     3432.11     3727.89    253.26 o 
   2   0   1    11691.49    11166.70    514.76 o 
   4   0   1     2053.98     1956.45     73.34 o 
   6   0   1      155.54      137.88      8.02 o 
   8   0   1      355.38      342.21     14.65 o 
  10   0   1      696.21      711.03     36.60 o 
  12   0   1      940.00      934.47     47.74 o 
  14   0   1      103.38      103.02     12.03 o 
  16   0   1      208.78      226.01     22.79 o 
  18   0   1      181.46      192.59     17.49 o 
  20   0   1        0.15        8.45      7.64 o 
  22   0   1        4.13       -1.90      7.87 o 
  24   0   1       48.38       63.67     21.96 o 
  26   0   1        8.66       14.23     18.74 o 
  28   0   1       17.67       23.63     12.68 o 
 -29   1   1       11.76       12.48      7.99 o 
 -27   1   1       24.46       30.37      8.03 o 
 -25   1   1       60.40       60.50      8.95 o 
 -23   1   1       51.10       47.86      9.16 o 
 -21   1   1      134.08      125.76     10.66 o 
 -19   1   1      193.66      195.13     11.54 o 
 -17   1   1       71.49       69.41      7.43 o 
 -15   1   1      276.97      257.32      9.39 o 
 -13   1   1       32.59       32.45      3.28 o 
 -11   1   1      276.72      264.50     10.19 o 
  -9   1   1      486.94      479.70     14.35 o 
  -7   1   1      384.95      407.50     14.32 o 
  -5   1   1      196.28      198.67     11.56 o 
  -3   1   1     4997.51     4299.57    159.51 o 
  -1   1   1     3874.32     3392.02    147.30 o 
   1   1   1      115.57      111.91     14.32 o 
   3   1   1      121.86      125.44      9.70 o 
   5   1   1        6.24        7.42      2.23 o 
   7   1   1     3697.67     3833.45    135.98 o 
   9   1   1      112.95      136.84      6.77 o 
  11   1   1       98.96      101.57      6.18 o 
  13   1   1        6.98       11.78      3.43 o 
  15   1   1      433.65      440.25     16.32 o 
  17   1   1      131.32      123.32     13.18 o 
  19   1   1       12.59       18.10      6.28 o 
  21   1   1       56.25       61.98      8.94 o 
  23   1   1       91.04      106.19     12.29 o 
  25   1   1        1.14        6.57      9.21 o 
  27   1   1        7.64       16.35     10.70 o 
 -28   2   1        5.11       11.93     12.25 o 
 -26   2   1       50.37       56.71     16.44 o 
 -24   2   1       69.11       84.77     10.24 o 
 -22   2   1       27.30       39.12      7.34 o 
 -20   2   1      271.94      293.04     15.37 o 
 -18   2   1       62.36       69.68     11.47 o 
 -16   2   1       53.41       50.23      7.32 o 
 -14   2   1       14.77       16.89      3.79 o 
 -12   2   1      127.33      122.14      6.62 o 
 -10   2   1      208.29      211.48      8.49 o 
  -8   2   1     1190.70     1174.78     53.83 o 
  -6   2   1     1324.57     1309.10     44.04 o 
  -4   2   1      274.50      244.15      9.54 o 
  -2   2   1       10.96       11.10      2.49 o 
   0   2   1      120.80      137.10      6.12 o 
   2   2   1      830.80      835.74     46.75 o 
   4   2   1       55.54       63.27      5.36 o 
   6   2   1      267.92      254.19     11.18 o 
   8   2   1      252.66      276.64     12.88 o 
  10   2   1      369.15      403.29     13.68 o 
  12   2   1      210.95      212.85     11.45 o 
  14   2   1       95.40      110.58     10.50 o 
  16   2   1       46.58       44.96     13.20 o 
  18   2   1        3.81       13.19      8.17 o 
  20   2   1      162.82      169.99     18.29 o 
  22   2   1       20.89       19.38      9.81 o 
  24   2   1        1.08        2.96     10.66 o 
  26   2   1       53.72       65.90     13.32 o 
 -25   3   1       48.82       74.75     17.31 o 
 -23   3   1       42.20       41.82     14.19 o 
 -21   3   1       12.90       17.43     15.29 o 
 -19   3   1        7.83        9.83      6.49 o 
 -17   3   1       34.62       30.20      7.69 o 
 -15   3   1       34.66       30.07      6.93 o 
 -13   3   1      614.00      593.85     20.68 o 
 -11   3   1      507.32      527.72     20.75 o 
  -9   3   1       63.60       70.05      7.15 o 
  -7   3   1      105.52      129.21      8.77 o 
  -5   3   1      118.83      121.63      6.89 o 
  -3   3   1        8.83        9.69      3.59 o 
  -1   3   1       99.85      108.91      6.66 o 
   1   3   1       44.83       53.59      5.03 o 
   3   3   1       61.67       68.13      5.30 o 
   5   3   1      117.22      141.09      7.44 o 
   7   3   1       53.49       50.13      6.91 o 
   9   3   1      116.52      117.41      9.40 o 
  11   3   1        4.21        1.47      4.60 o 
  13   3   1       14.65       18.66      6.64 o 
  15   3   1      180.03      186.11     14.58 o 
  17   3   1       16.82       24.27      9.42 o 
  19   3   1       53.92       44.57     13.49 o 
  21   3   1       10.63        8.40     10.45 o 
  23   3   1        8.45       21.73     17.95 o 
 -22   4   1       17.91       50.31     18.72 o 
 -20   4   1        5.99       10.17     13.33 o 
 -18   4   1      187.19      191.74     19.81 o 
 -16   4   1      154.90      160.22     19.68 o 
 -14   4   1       85.08       91.59     15.80 o 
 -12   4   1       69.51       67.54      8.83 o 
 -10   4   1      138.35      145.33     11.33 o 
  -8   4   1       26.61       20.76      5.95 o 
  -6   4   1       37.43       44.95      7.49 o 
  -4   4   1       30.16       30.12      6.12 o 
  -2   4   1       20.95       18.72      4.70 o 
   0   4   1       82.91       90.58     10.05 o 
   2   4   1        8.66        9.02      5.29 o 
   4   4   1       16.27        9.15      5.51 o 
   6   4   1        6.06       -2.43      6.63 o 
   8   4   1        2.36        7.07      5.57 o 
  10   4   1       58.16       60.18      8.30 o 
  12   4   1       26.09       28.39      7.69 o 
  14   4   1       32.05       28.45      9.00 o 
  16   4   1       23.90       15.61      8.92 o 
  18   4   1        9.33        0.94      7.85 o 
  20   4   1       35.19       22.53     12.85 o 
 -15   5   1       12.43        4.85     11.11 o 
 -13   5   1       14.57       14.25      8.50 o 
 -11   5   1       13.61       -6.04      8.24 o 
  -9   5   1        2.46      -12.45      8.30 o 
  -7   5   1        8.19       -7.38     10.86 o 
  -5   5   1      143.20      142.10     27.52 o 
  -3   5   1       12.52       -0.94      8.01 o 
  -1   5   1       18.37       20.02      9.86 o 
   1   5   1        0.91        0.50      6.06 o 
   3   5   1        3.22        0.35      6.86 o 
   5   5   1        7.66        8.46      9.69 o 
   7   5   1       18.59       10.45      7.43 o 
   9   5   1       14.43       15.37     10.56 o 
  11   5   1       14.09        3.66     14.51 o 
  13   5   1        7.83       13.42     10.42 o 
 -30   0   2        0.01       -1.06      9.96 o 
 -28   0   2        0.67      -12.26      8.42 o 
 -26   0   2       24.41       19.88     11.40 o 
 -24   0   2      183.41      195.59     19.42 o 
 -22   0   2       27.84       31.09      9.23 o 
 -20   0   2       90.61      103.26     21.00 o 
 -18   0   2        1.49        7.22      3.65 o 
 -16   0   2       64.23       68.18      7.52 o 
 -14   0   2       14.35       16.04      3.95 o 
 -12   0   2       54.05       39.31      5.10 o 
 -10   0   2      649.85      589.95     32.59 o 
  -8   0   2       71.89       57.54      4.96 o 
  -6   0   2      952.44      880.55     59.48 o 
  -4   0   2      262.71      239.60     12.20 o 
  -2   0   2     1879.22     1774.50     67.53 o 
   0   0   2     3679.05     3489.42    162.33 o 
   2   0   2       36.23       36.05      4.00 o 
   4   0   2      295.51      281.17     12.65 o 
   6   0   2      619.48      630.61     25.55 o 
   8   0   2     1114.72     1036.98     67.42 o 
  10   0   2      114.75      104.98     14.99 o 
  12   0   2      142.66      109.31     38.07 o 
  14   0   2      185.23      183.55     15.94 o 
  16   0   2      859.79      920.46     49.21 o 
  18   0   2       21.32       20.13      8.92 o 
  20   0   2       64.02       65.45     18.52 o 
  22   0   2        0.08       -0.78     12.48 o 
  24   0   2       23.49       21.79     11.96 o 
  26   0   2        8.22       17.31     12.32 o 
 -29   1   2        1.14       10.18      8.11 o 
 -27   1   2       44.64       35.36      9.81 o 
 -25   1   2       30.67       26.14      7.20 o 
 -23   1   2        3.39        5.91      5.05 o 
 -21   1   2       76.09       78.35      8.93 o 
 -19   1   2      159.90      156.40      9.15 o 
 -17   1   2       60.88       63.36      4.99 o 
 -15   1   2       12.97       14.71      3.61 o 
 -13   1   2      166.80      126.17      7.82 o 
 -11   1   2       72.73       72.76      5.49 o 
  -9   1   2      280.17      230.31     14.93 o 
  -7   1   2      147.53      134.25      6.98 o 
  -5   1   2     2308.54     1937.14     70.51 o 
  -3   1   2      197.82      173.25      7.93 o 
  -1   1   2      840.30      799.18     37.40 o 
   1   1   2      853.49      917.85     28.99 o 
   3   1   2      537.44      558.53     18.90 o 
   5   1   2      725.58      817.66     29.57 o 
   7   1   2      705.25      742.61     25.38 o 
   9   1   2      133.16      148.34      6.48 o 
  11   1   2      515.10      539.44     16.93 o 
  13   1   2      218.45      220.38     10.13 o 
  15   1   2      165.13      173.22     11.21 o 
  17   1   2       36.31       32.37      6.93 o 
  19   1   2       57.49       65.92     11.45 o 
  21   1   2      201.61      185.88     19.09 o 
  23   1   2       69.24       70.20     13.72 o 
  25   1   2       20.59       45.15     12.92 o 
 -28   2   2       24.63       19.66     12.36 o 
 -26   2   2       13.33       16.69      7.99 o 
 -24   2   2       10.73       18.71      6.58 o 
 -22   2   2       34.48       49.84      7.74 o 
 -20   2   2       10.69        7.53      4.95 o 
 -18   2   2       73.49       79.48      8.80 o 
 -16   2   2      111.20      114.25      7.29 o 
 -14   2   2      170.88      167.07     10.07 o 
 -12   2   2      266.07      262.92     10.06 o 
 -10   2   2      127.58      125.92      7.00 o 
  -8   2   2      391.50      356.76     13.90 o 
  -6   2   2      114.87      121.72      5.86 o 
  -4   2   2       18.62       19.46      2.67 o 
  -2   2   2      834.06      811.79     40.42 o 
   0   2   2      219.60      218.46     10.78 o 
   2   2   2      570.15      562.93     35.59 o 
   4   2   2       13.04       15.88      3.71 o 
   6   2   2      568.79      577.24     20.80 o 
   8   2   2      504.82      510.92     21.86 o 
  10   2   2       11.65       14.66      6.13 o 
  12   2   2       10.38       12.95      7.13 o 
  14   2   2       38.10       40.34      9.41 o 
  16   2   2       93.67       96.80      9.95 o 
  18   2   2        6.27       11.61     10.79 o 
  20   2   2       17.56       16.67     17.57 o 
  22   2   2        6.21        9.39      9.93 o 
  24   2   2       98.37       92.03     15.67 o 
 -25   3   2       10.49       12.04     10.85 o 
 -23   3   2       25.19       33.79     19.52 o 
 -21   3   2       13.92       19.89      8.00 o 
 -19   3   2       28.75       30.10      6.46 o 
 -17   3   2        1.34       -0.15      4.47 o 
 -15   3   2       46.23       47.68      5.71 o 
 -13   3   2      327.45      339.25     13.15 o 
 -11   3   2      132.12      130.54      7.74 o 
  -9   3   2       99.54       99.96      6.89 o 
  -7   3   2       31.68       31.40      4.34 o 
  -5   3   2      149.44      157.11      7.71 o 
  -3   3   2       77.72       87.57      6.07 o 
  -1   3   2       28.39       24.39      3.88 o 
   1   3   2      101.75      102.22      8.45 o 
   3   3   2      460.35      474.90     33.15 o 
   5   3   2        2.11        5.45      4.84 o 
   7   3   2        6.89        8.44      4.82 o 
   9   3   2      106.38      108.01      9.14 o 
  11   3   2        6.23        1.80      5.50 o 
  13   3   2       55.49       68.20     14.88 o 
  15   3   2       21.13       18.67      7.04 o 
  17   3   2        4.59        5.44      7.13 o 
  19   3   2        9.65       19.61     10.02 o 
  21   3   2        0.73        9.94     18.73 o 
 -22   4   2        9.42       26.60     16.66 o 
 -20   4   2       62.19       71.07     11.04 o 
 -18   4   2       27.58       32.67      8.42 o 
 -16   4   2       33.50       40.00     14.24 o 
 -14   4   2       27.07       26.04      7.03 o 
 -12   4   2       32.20       32.50      5.77 o 
 -10   4   2       77.25       86.35      9.10 o 
  -8   4   2        7.73        4.30      4.21 o 
  -6   4   2       86.59       86.87      8.70 o 
  -4   4   2       95.31      100.82      9.21 o 
  -2   4   2       54.79       64.17      8.06 o 
   0   4   2       37.22       44.78      7.36 o 
   2   4   2        5.88        7.40      5.51 o 
   4   4   2       53.39       56.70     10.00 o 
   6   4   2       39.33       40.47      7.27 o 
   8   4   2       56.38       56.94      8.24 o 
  10   4   2        6.37       -0.55     13.53 o 
  12   4   2        2.33        0.43     12.79 o 
  14   4   2        6.00       10.93      7.37 o 
  16   4   2        2.57        4.15      9.88 o 
  18   4   2        7.70       12.58      8.17 o 
 -15   5   2        0.23       -5.89     11.19 o 
 -13   5   2       15.52       -7.57     22.41 o 
 -11   5   2        3.67       -3.01      8.68 o 
  -9   5   2        3.99       -9.75     11.41 o 
  -7   5   2       31.11       18.97     14.27 o 
  -5   5   2       88.99       68.73     20.26 o 
  -3   5   2       14.29       10.05     12.32 o 
  -1   5   2       22.54       18.45      7.99 o 
   1   5   2        9.60       -0.33      9.26 o 
   3   5   2        1.76        0.50      7.14 o 
   5   5   2        1.41       -2.53      6.29 o 
   7   5   2        3.77        1.28      6.25 o 
   9   5   2       24.44       19.07     12.93 o 
  11   5   2       15.23       11.48     13.43 o 
 -30   0   3       90.05       79.18     18.03 o 
 -28   0   3       21.48       19.61     11.10 o 
 -26   0   3     1089.84     1044.69     67.80 o 
 -24   0   3        1.07        4.59      7.97 o 
 -22   0   3       78.60       85.11     15.69 o 
 -20   0   3       25.50       25.47      7.36 o 
 -18   0   3        2.44        4.66      6.00 o 
 -16   0   3       38.79       46.86      6.12 o 
 -14   0   3     1084.52     1118.00     76.03 o 
 -12   0   3      294.67      320.44     15.35 o 
 -10   0   3     3236.76     3257.20    136.54 o 
  -8   0   3      279.40      314.73     16.53 o 
  -6   0   3      164.64      165.23     26.49 o 
  -4   0   3       61.95       70.75      5.46 o 
  -2   0   3      687.73      683.60     31.87 o 
   0   0   3      311.78      391.89     34.71 o 
   2   0   3     2442.90     2746.15    173.91 o 
   4   0   3       30.68       40.29      4.97 o 
   6   0   3     1936.81     2179.48     82.46 o 
   8   0   3      192.84      207.99     11.34 o 
  10   0   3       10.58       11.61      3.72 o 
  12   0   3      286.92      273.70     17.00 o 
  14   0   3       58.82       80.29     13.64 o 
  16   0   3       66.73       67.93     12.77 o 
  18   0   3     2489.36     2523.85    129.32 o 
  20   0   3      685.64      730.57     44.31 o 
  22   0   3      536.44      544.94     59.41 o 
  24   0   3      190.49      177.08     43.16 o 
 -29   1   3       72.69       73.91     12.61 o 
 -27   1   3       11.51       17.06      7.38 o 
 -25   1   3       36.06       35.75      8.66 o 
 -23   1   3      379.17      331.77     27.30 o 
 -21   1   3      646.60      665.22     25.22 o 
 -19   1   3      215.62      198.02     10.00 o 
 -17   1   3      140.53      132.44      7.15 o 
 -15   1   3      416.31      356.22     17.40 o 
 -13   1   3      235.40      221.93      9.62 o 
 -11   1   3      244.55      243.66      9.56 o 
  -9   1   3      591.67      560.11     19.41 o 
  -7   1   3     2179.84     2002.28     57.07 o 
  -5   1   3      906.37      827.76     26.71 o 
  -3   1   3      460.26      437.26     13.31 o 
  -1   1   3     1335.94     1432.87     38.95 o 
   1   1   3      511.15      587.80     20.23 o 
   3   1   3      495.84      568.57     20.20 o 
   5   1   3      136.41      136.00      7.56 o 
   7   1   3     1044.90     1115.05     31.44 o 
   9   1   3      186.18      207.10      9.27 o 
  11   1   3      253.39      260.27      9.85 o 
  13   1   3     1393.48     1385.70     53.73 o 
  15   1   3     1163.54     1198.46     56.35 o 
  17   1   3      286.03      293.52     23.99 o 
  19   1   3       83.57       78.41     13.67 o 
  21   1   3      313.16      301.21     23.54 o 
  23   1   3      460.57      447.19     34.51 o 
  25   1   3      386.35      335.48     48.11 o 
 -28   2   3       14.91        2.19      6.94 o 
 -26   2   3       18.57       32.50      8.66 o 
 -24   2   3       48.97       54.84     13.67 o 
 -22   2   3      100.99      101.95     10.07 o 
 -20   2   3       14.94       11.34      6.28 o 
 -18   2   3     1068.87      907.07     60.43 o 
 -16   2   3      389.93      332.72     41.94 o 
 -14   2   3      363.48      365.32     18.81 o 
 -12   2   3       31.70       34.61      4.22 o 
 -10   2   3       27.71       26.18      4.01 o 
  -8   2   3       89.11       88.95      6.23 o 
  -6   2   3      128.03      126.11      6.12 o 
  -4   2   3     2031.14     1952.34     85.44 o 
  -2   2   3      584.36      502.44     22.05 o 
   0   2   3      325.76      314.51     13.16 o 
   2   2   3      238.04      287.04     16.70 o 
   4   2   3      169.15      201.64     10.35 o 
   6   2   3       50.36       58.03      9.62 o 
   8   2   3      766.68      766.83     27.59 o 
  10   2   3     1868.55     1854.28     59.56 o 
  12   2   3      207.79      213.73     13.63 o 
  14   2   3      500.39      500.94     42.19 o 
  16   2   3      137.08      124.45     16.42 o 
  18   2   3       54.54       67.47     13.80 o 
  20   2   3       28.75       33.50     13.21 o 
  22   2   3      100.48       90.67     16.10 o 
 -25   3   3       42.43       37.36     13.50 o 
 -23   3   3       52.98       33.29     11.76 o 
 -21   3   3        7.51        9.42     15.82 o 
 -19   3   3        1.89        7.19      6.08 o 
 -17   3   3       47.82       64.64      7.35 o 
 -15   3   3      213.58      210.37     10.04 o 
 -13   3   3      714.67      704.06     22.54 o 
 -11   3   3      516.62      525.59     20.54 o 
  -9   3   3      358.46      370.58     14.20 o 
  -7   3   3        8.88        7.61      3.32 o 
  -5   3   3        2.77        1.63      2.87 o 
  -3   3   3       85.79       83.93      5.73 o 
  -1   3   3        9.98       10.81      7.01 o 
   1   3   3      304.45      280.29     14.28 o 
   3   3   3     1070.02     1157.51     52.04 o 
   5   3   3      539.50      533.16     21.36 o 
   7   3   3      710.95      767.02     30.64 o 
   9   3   3      124.90      138.30     12.79 o 
  11   3   3       49.38       50.27      8.53 o 
  13   3   3        7.74        5.79      6.54 o 
  15   3   3      130.06      139.21     13.34 o 
  17   3   3      140.35      111.00     16.73 o 
  19   3   3       12.81       52.72     21.31 o 
  21   3   3      260.40      215.56     33.43 o 
 -22   4   3       46.69       86.28     32.03 o 
 -20   4   3        2.41       10.09      7.78 o 
 -18   4   3       26.10       28.68     14.84 o 
 -16   4   3       26.73       24.70     10.17 o 
 -14   4   3       71.70       74.41     11.48 o 
 -12   4   3      136.75      142.93     21.47 o 
 -10   4   3      221.83      227.16     12.98 o 
  -8   4   3      218.36      242.74     13.49 o 
  -6   4   3      337.16      332.42     22.19 o 
  -4   4   3       71.41       83.54      8.92 o 
  -2   4   3      123.96      134.94     15.44 o 
   0   4   3      333.75      300.72     20.72 o 
   2   4   3      308.81      296.03     22.40 o 
   4   4   3      197.54      200.04     20.68 o 
   6   4   3      161.83      160.73     17.76 o 
   8   4   3       80.30       92.80     15.26 o 
  10   4   3       14.26       -1.57      8.08 o 
  12   4   3       41.32       44.84      9.48 o 
  14   4   3       78.10       87.81     12.11 o 
  16   4   3       49.53       68.61     12.61 o 
 -15   5   3        2.06      -14.99     16.81 o 
 -13   5   3        3.02      -15.09     14.16 o 
 -11   5   3        8.91        2.57     12.51 o 
  -9   5   3        3.59      -14.68     11.46 o 
  -7   5   3       61.30       46.89     13.74 o 
  -5   5   3      335.41      382.69     47.27 o 
  -3   5   3      168.45      159.99     25.19 o 
  -1   5   3      245.42      242.91     32.65 o 
   1   5   3        4.16       -2.31      6.55 o 
   3   5   3        1.23       -3.32      6.00 o 
   5   5   3        2.73       -8.69      9.05 o 
   7   5   3       20.21       23.42     13.83 o 
   9   5   3       11.70       10.00     13.49 o 
 -30   0   4        0.28        7.13      8.95 o 
 -28   0   4      129.76      120.78     20.35 o 
 -26   0   4      186.35      186.31     24.83 o 
 -24   0   4     1376.39     1317.25     81.53 o 
 -22   0   4      508.14      525.16     37.57 o 
 -20   0   4       72.81       85.08     13.51 o 
 -18   0   4      134.61      129.90     13.39 o 
 -16   0   4      230.20      247.43     24.00 o 
 -14   0   4        8.78       10.49      5.09 o 
 -12   0   4      172.87      195.30     12.89 o 
 -10   0   4     1672.42     1795.81     88.87 o 
  -8   0   4      920.18      987.92     44.26 o 
  -6   0   4      670.89      746.63     34.35 o 
  -4   0   4      185.16      197.79     10.68 o 
  -2   0   4      318.50      334.89     22.39 o 
   0   0   4       44.82       54.50      5.74 o 
   2   0   4      254.64      272.14     24.43 o 
   4   0   4      959.04     1138.91     45.24 o 
   6   0   4      352.03      412.58     24.36 o 
   8   0   4      274.37      278.05     14.87 o 
  10   0   4      521.99      524.18     23.83 o 
  12   0   4        8.05        2.83      7.58 o 
  14   0   4       67.55       82.72     13.85 o 
  16   0   4       10.57       11.87     18.12 o 
  18   0   4      112.54      116.78     17.97 o 
  20   0   4      140.25      151.05     38.80 o 
  22   0   4      606.45      556.28     72.22 o 
 -29   1   4      356.40      350.44     22.46 o 
 -27   1   4      212.22      232.69     18.21 o 
 -25   1   4      104.57      117.45     13.38 o 
 -23   1   4       41.71       37.28      7.99 o 
 -21   1   4      443.37      427.76     24.63 o 
 -19   1   4      714.27      704.41     27.94 o 
 -17   1   4      654.22      645.91     22.86 o 
 -15   1   4      102.64      109.09      7.56 o 
 -13   1   4      286.93      286.45     10.55 o 
 -11   1   4      701.36      707.52     22.35 o 
  -9   1   4       62.59       58.96      6.57 o 
  -7   1   4      439.89      443.78     13.95 o 
  -5   1   4      550.48      586.55     18.81 o 
  -3   1   4     1005.70     1083.85     30.61 o 
  -1   1   4      124.36      136.39      6.28 o 
   1   1   4      246.01      303.19     11.41 o 
   3   1   4      773.38      862.41     25.04 o 
   5   1   4      150.27      166.05      7.91 o 
   7   1   4      198.15      211.76      8.84 o 
   9   1   4      197.67      211.24     10.20 o 
  11   1   4       47.08       43.97      8.66 o 
  13   1   4       63.82       75.90     12.70 o 
  15   1   4      416.07      408.51     25.79 o 
  17   1   4      388.41      390.87     26.42 o 
  19   1   4      121.88      123.58     17.16 o 
  21   1   4       39.87       34.66     12.37 o 
  23   1   4       14.00       11.09     12.18 o 
 -28   2   4       31.92       41.97      9.79 o 
 -26   2   4       81.65      108.39     18.76 o 
 -24   2   4       11.74       10.96      8.66 o 
 -22   2   4       32.81       38.94      7.56 o 
 -20   2   4       96.70      102.82     10.34 o 
 -18   2   4      266.07      253.82     12.12 o 
 -16   2   4      629.42      576.56     20.09 o 
 -14   2   4      923.06      894.89     27.13 o 
 -12   2   4      167.71      160.19     10.27 o 
 -10   2   4       61.95       59.24      5.18 o 
  -8   2   4      106.19      114.51      8.58 o 
  -6   2   4      201.41      212.61     14.61 o 
  -4   2   4      428.16      382.48     12.96 o 
  -2   2   4      530.44      536.05     25.43 o 
   0   2   4      737.24      801.89     28.46 o 
   2   2   4      137.77      155.55     10.03 o 
   4   2   4        0.14        3.45      4.08 o 
   6   2   4       24.80       19.54      5.05 o 
   8   2   4        8.81       11.12      4.94 o 
  10   2   4      370.12      370.46     19.02 o 
  12   2   4      471.57      422.84     22.40 o 
  14   2   4      351.76      326.59     23.74 o 
  16   2   4       23.69       31.13     11.60 o 
  18   2   4       61.06       67.88     14.56 o 
  20   2   4       71.18       66.19     21.31 o 
 -25   3   4      111.88      103.91     18.74 o 
 -23   3   4        5.15       -1.46      5.95 o 
 -21   3   4      165.46      191.24     14.08 o 
 -19   3   4       36.49       39.11      7.51 o 
 -17   3   4       11.03        8.56      4.58 o 
 -15   3   4        4.29        6.21      4.09 o 
 -13   3   4      134.80      141.40      9.51 o 
 -11   3   4      665.68      648.19     61.08 o 
  -9   3   4       83.96       91.12      7.43 o 
  -7   3   4      571.56      596.94     38.73 o 
  -5   3   4      138.02      132.05      9.77 o 
  -3   3   4        7.02        2.39      4.53 o 
  -1   3   4       68.65       63.06      7.41 o 
   1   3   4       11.22        9.55     12.04 o 
   3   3   4       66.63       61.52      7.61 o 
   5   3   4      660.82      644.62     25.51 o 
   7   3   4      201.15      209.28     13.68 o 
   9   3   4      349.45      335.78     43.90 o 
  11   3   4      153.89      164.50     19.25 o 
  13   3   4       23.32       18.60      7.46 o 
  15   3   4        1.78       12.22     12.15 o 
  17   3   4       47.07       45.05     15.20 o 
  19   3   4       12.93       19.05     22.85 o 
 -20   4   4       12.75       13.30      8.29 o 
 -18   4   4       36.73       33.34      9.11 o 
 -16   4   4       48.97       61.37      7.52 o 
 -14   4   4        9.90        0.72      8.54 o 
 -12   4   4       82.53       78.06     16.46 o 
 -10   4   4       72.17       60.63     11.39 o 
  -8   4   4      105.15       91.55     14.78 o 
  -6   4   4      254.06      243.21     22.92 o 
  -4   4   4      112.78      112.50     21.20 o 
  -2   4   4       32.62       29.19      7.03 o 
   0   4   4      138.40      145.67     31.90 o 
   2   4   4      301.50      305.17     25.36 o 
   4   4   4      220.34      205.14     21.23 o 
   6   4   4       96.80       97.57     11.86 o 
   8   4   4      136.29      130.25     26.08 o 
  10   4   4       55.76       53.91     10.28 o 
  12   4   4        8.44        8.40      7.81 o 
  14   4   4        3.33       15.68     16.67 o 
 -13   5   4        5.16       -1.03     15.31 o 
 -11   5   4       18.69        8.50     21.66 o 
  -9   5   4        0.44      -10.49      8.68 o 
  -7   5   4        5.12       -8.34      9.78 o 
  -5   5   4        8.28        4.39      9.68 o 
  -3   5   4      314.42      315.51     29.32 o 
  -1   5   4        5.01        1.07     12.73 o 
   1   5   4      226.65      193.00     36.43 o 
   3   5   4       33.47       26.63     13.32 o 
   5   5   4        1.28        1.00      7.57 o 
   7   5   4        9.75        6.41     16.17 o 
 -30   0   5        6.24        2.27     10.27 o 
 -28   0   5       27.87       36.10     12.92 o 
 -26   0   5       35.76       37.41     11.78 o 
 -24   0   5       63.06       65.60     14.01 o 
 -22   0   5       62.06       74.38     10.47 o 
 -20   0   5       14.37       10.37      5.39 o 
 -18   0   5       80.77       89.05     16.23 o 
 -16   0   5      179.64      183.28     13.80 o 
 -14   0   5        4.71        1.13      4.59 o 
 -12   0   5      605.85      655.21     32.34 o 
 -10   0   5      112.30      132.06     11.75 o 
  -8   0   5       65.34       64.34      7.95 o 
  -6   0   5      214.92      229.77     14.11 o 
  -4   0   5       76.11       88.84      7.57 o 
  -2   0   5      382.27      407.09     19.16 o 
   0   0   5       16.47       19.16      4.44 o 
   2   0   5      238.79      244.08     13.64 o 
   4   0   5       34.40       34.02      6.00 o 
   6   0   5        0.95       -3.43      3.97 o 
   8   0   5      129.27      156.13     16.16 o 
  10   0   5        2.79        6.81      5.09 o 
  12   0   5       57.23       49.34     11.76 o 
  14   0   5       18.02       21.89     10.62 o 
  16   0   5      203.97      184.29     41.73 o 
  18   0   5       14.27       32.31     29.51 o 
  20   0   5       68.66      104.08     35.68 o 
 -29   1   5       16.55       22.58      7.92 o 
 -27   1   5       19.83       12.28      6.79 o 
 -25   1   5       86.16       91.92     20.29 o 
 -23   1   5       15.34       16.12      9.03 o 
 -21   1   5        0.85        1.49      3.50 o 
 -19   1   5       38.16       36.06      5.45 o 
 -17   1   5      221.60      172.29     22.18 o 
 -15   1   5       15.51       13.32      3.95 o 
 -13   1   5       24.52       20.79      4.24 o 
 -11   1   5      104.77       96.16      8.76 o 
  -9   1   5      558.09      569.32     19.23 o 
  -7   1   5       71.67       80.81      5.48 o 
  -5   1   5       86.71       87.44      5.57 o 
  -3   1   5      186.28      194.62      8.21 o 
  -1   1   5      143.08      141.39      6.87 o 
   1   1   5       90.07       87.31      5.67 o 
   3   1   5       18.05       24.68      5.50 o 
   5   1   5      138.57      139.34      7.38 o 
   7   1   5        6.34        2.69      3.85 o 
   9   1   5       36.80       37.81      5.77 o 
  11   1   5      125.28      108.63     10.54 o 
  13   1   5      139.50      160.79     17.69 o 
  15   1   5       29.15       41.35     11.00 o 
  17   1   5       44.83       51.36     13.42 o 
  19   1   5       30.64       30.68     12.31 o 
  21   1   5       22.34       41.30     21.69 o 
 -28   2   5        4.12        1.20      6.38 o 
 -26   2   5        0.49       -2.29      6.07 o 
 -24   2   5        8.90       12.28      7.87 o 
 -22   2   5       14.04       10.57      5.52 o 
 -20   2   5       61.23       67.92      7.23 o 
 -18   2   5       63.97       69.29      7.26 o 
 -16   2   5       33.39       35.73      5.36 o 
 -14   2   5       50.00       46.64      5.75 o 
 -12   2   5        2.85        1.63      4.23 o 
 -10   2   5       81.10       73.73      6.17 o 
  -8   2   5       28.38       22.27      3.84 o 
  -6   2   5      126.51      122.53      6.81 o 
  -4   2   5      273.11      273.03     16.95 o 
  -2   2   5       52.88       55.28      6.45 o 
   0   2   5       47.13       52.58      6.61 o 
   2   2   5       32.28       36.51      6.00 o 
   4   2   5      137.75      138.61     10.54 o 
   6   2   5       41.42       51.17      7.27 o 
   8   2   5       96.20       95.39      9.00 o 
  10   2   5      145.92      155.39     13.14 o 
  12   2   5       28.61       39.57      7.92 o 
  14   2   5        3.10        4.97      9.97 o 
  16   2   5       53.78       41.65     12.88 o 
  18   2   5       20.14       47.15     30.03 o 
 -25   3   5        4.40       -2.36      6.81 o 
 -23   3   5        9.78        5.33      8.41 o 
 -21   3   5       13.45        6.08      8.64 o 
 -19   3   5        6.16        4.34      4.66 o 
 -17   3   5       24.33       29.28      5.85 o 
 -15   3   5       30.23       36.25      5.82 o 
 -13   3   5       32.02       26.20      7.45 o 
 -11   3   5       12.98        5.05      3.74 o 
  -9   3   5       40.46       25.32      7.63 o 
  -7   3   5       18.07        7.93      5.12 o 
  -5   3   5       28.36       23.85      8.61 o 
  -3   3   5       19.53       12.06      5.23 o 
  -1   3   5       38.44       36.72      6.65 o 
   1   3   5      100.58      100.40     15.81 o 
   3   3   5      148.41      149.93     18.58 o 
   5   3   5      114.67      111.77     12.64 o 
   7   3   5        4.49        0.49      5.32 o 
   9   3   5       76.36       81.02     11.09 o 
  11   3   5        2.17        7.09      6.96 o 
  13   3   5       24.51       31.31      8.76 o 
  15   3   5       21.47       23.64     12.11 o 
 -20   4   5        5.24        2.53      9.43 o 
 -18   4   5        4.31        0.99      9.52 o 
 -16   4   5        3.74       -0.36      6.34 o 
 -14   4   5        2.47        4.77      6.57 o 
 -12   4   5       27.25       11.50     25.31 o 
 -10   4   5        7.02       -3.68     10.64 o 
  -8   4   5       19.02       -0.67     13.92 o 
  -6   4   5        0.66       -7.76      9.98 o 
  -4   4   5       31.89       17.65     10.17 o 
  -2   4   5       22.02       16.68      8.75 o 
   0   4   5       31.22       19.91     10.35 o 
   2   4   5       83.33       85.37     17.44 o 
   4   4   5       24.73       26.94     15.71 o 
   6   4   5       22.82       14.24     13.58 o 
   8   4   5        5.18        5.95      7.02 o 
  10   4   5       31.10       20.60      8.79 o 
  12   4   5       59.32       64.18     11.46 o 
 -11   5   5        1.90       -6.25      7.47 o 
  -9   5   5        0.28       -7.44      9.09 o 
  -7   5   5        8.67      -14.78     19.42 o 
  -5   5   5       38.87       26.31     16.59 o 
  -3   5   5       10.69       12.75      7.84 o 
  -1   5   5       12.04        9.85      9.28 o 
   1   5   5        9.00        0.63     10.22 o 
 -28   0   6       26.61       31.35     11.98 o 
 -26   0   6       28.28       20.80     10.09 o 
 -24   0   6       86.58       77.58     15.38 o 
 -22   0   6        2.41        4.39      8.10 o 
 -20   0   6       26.75       18.86     10.10 o 
 -18   0   6       13.85       21.18      7.04 o 
 -16   0   6      249.21      266.06     17.78 o 
 -14   0   6       18.44       14.46      6.16 o 
 -12   0   6       22.76       35.81      7.60 o 
 -10   0   6      113.87      138.02     14.26 o 
  -8   0   6     1918.34     1913.97     84.04 o 
  -6   0   6      347.05      372.06     20.92 o 
  -4   0   6      436.36      455.12     21.74 o 
  -2   0   6        1.28        2.92      4.19 o 
   0   0   6        0.32       -1.29      4.09 o 
   2   0   6       65.36       57.42     10.21 o 
   4   0   6      102.44      109.85     12.96 o 
   6   0   6      240.38      249.96     20.91 o 
   8   0   6      409.29      382.81     26.18 o 
  10   0   6       66.64       58.14     27.65 o 
  12   0   6      102.70      111.47     33.52 o 
  14   0   6       43.39       28.60     25.98 o 
  16   0   6       57.05       81.06     29.11 o 
  18   0   6       18.89       42.68     31.30 o 
 -27   1   6       21.58       22.16      8.06 o 
 -25   1   6       20.31       30.60      7.86 o 
 -23   1   6       32.27       32.36      8.47 o 
 -21   1   6       20.40       25.30      5.39 o 
 -19   1   6      106.27       98.65      8.61 o 
 -17   1   6       50.77       43.21      5.92 o 
 -15   1   6       18.81       15.36      4.29 o 
 -13   1   6      327.35      313.38     16.68 o 
 -11   1   6      624.87      625.02     22.71 o 
  -9   1   6       40.92       47.74      5.93 o 
  -7   1   6        0.09       -3.34      3.20 o 
  -5   1   6      163.57      148.22      7.61 o 
  -3   1   6      874.51      904.72     30.35 o 
  -1   1   6      469.16      494.51     16.64 o 
   1   1   6       13.36       13.53      5.87 o 
   3   1   6      197.21      180.71     10.56 o 
   5   1   6      152.00      147.62     12.44 o 
   7   1   6       42.28       32.43      6.61 o 
   9   1   6        4.54        2.86      5.66 o 
  11   1   6      321.05      316.95     22.87 o 
  13   1   6       54.59       73.03     13.61 o 
  15   1   6       41.83       49.33     13.81 o 
  17   1   6       93.63       91.63     24.01 o 
 -26   2   6        6.96       -1.55      9.12 o 
 -24   2   6       41.39       45.63      8.25 o 
 -22   2   6        2.53       10.20      5.66 o 
 -20   2   6        6.52        5.78      4.60 o 
 -18   2   6      176.69      167.97     13.65 o 
 -16   2   6      262.78      253.69     12.42 o 
 -14   2   6       16.72       17.48      4.56 o 
 -12   2   6       28.29       22.64      4.70 o 
 -10   2   6       26.47       23.20      6.07 o 
  -8   2   6       31.05       27.66      5.11 o 
  -6   2   6      112.44       99.43      9.71 o 
  -4   2   6       24.04       23.92      5.85 o 
  -2   2   6       57.36       41.18      7.36 o 
   0   2   6      572.03      570.90     22.68 o 
   2   2   6      277.27      293.48     14.66 o 
   4   2   6      373.34      410.57     18.33 o 
   6   2   6       52.25       59.32      7.89 o 
   8   2   6       52.28       51.75     11.04 o 
  10   2   6        3.99        3.52      7.55 o 
  12   2   6       26.57       37.50     12.79 o 
  14   2   6       84.46       71.26     14.27 o 
  16   2   6      181.31      172.27     21.44 o 
 -23   3   6       82.96       85.60     11.00 o 
 -21   3   6      103.02      106.39     14.30 o 
 -19   3   6       38.61       39.06      6.84 o 
 -17   3   6        0.45       -2.30      4.28 o 
 -15   3   6       23.98       24.20      5.46 o 
 -13   3   6        8.80       10.45      6.06 o 
 -11   3   6       47.97       42.11      7.62 o 
  -9   3   6       39.25       26.35      6.74 o 
  -7   3   6       15.12       10.01      7.31 o 
  -5   3   6       77.39       63.17      9.62 o 
  -3   3   6       17.80       11.37      8.50 o 
  -1   3   6       10.80       10.63      5.85 o 
   1   3   6       46.16       38.97      9.14 o 
   3   3   6      114.32      117.10     12.49 o 
   5   3   6      215.24      220.63     14.51 o 
   7   3   6      117.97      117.54     14.05 o 
   9   3   6      313.32      310.52     25.60 o 
  11   3   6        8.23       23.43      8.46 o 
  13   3   6       40.31       59.97     15.23 o 
 -18   4   6        5.18        7.45      7.54 o 
 -16   4   6       16.08       14.67      8.01 o 
 -14   4   6        8.47        6.55      7.13 o 
 -12   4   6        2.21       -1.66      5.80 o 
 -10   4   6       29.96       29.32      7.96 o 
  -8   4   6       10.94        3.75      6.14 o 
  -6   4   6        8.24       -0.35     13.27 o 
  -4   4   6       46.43       36.39     11.99 o 
  -2   4   6        9.10        2.77     10.85 o 
   0   4   6       32.91       40.51     10.99 o 
   2   4   6       12.51       10.44      7.32 o 
   4   4   6       41.74       47.89      8.61 o 
   6   4   6       52.87       53.55     11.69 o 
   8   4   6       84.34       82.23     13.57 o 
 -28   0   7       10.82       20.47     10.71 o 
 -26   0   7        0.00       -3.11      7.70 o 
 -24   0   7        3.95        4.17      5.99 o 
 -22   0   7      160.34      168.09     25.34 o 
 -20   0   7       81.20       80.82     17.37 o 
 -18   0   7      195.20      207.00     17.99 o 
 -16   0   7      192.95      201.88     20.78 o 
 -14   0   7        1.31       -0.40      5.45 o 
 -12   0   7       11.92       14.05      6.88 o 
 -10   0   7        7.84        1.25      7.38 o 
  -8   0   7      599.28      620.16     32.30 o 
  -6   0   7     1170.58     1138.99     53.31 o 
  -4   0   7     2977.66     3071.43    131.44 o 
  -2   0   7       46.79       53.80     16.07 o 
   0   0   7      548.54      529.02     25.50 o 
   2   0   7       61.68       60.15      8.58 o 
   4   0   7       20.43       21.31      7.67 o 
   6   0   7        2.72        2.17      7.64 o 
   8   0   7      539.85      467.22     37.07 o 
  10   0   7        1.89        1.75     22.42 o 
  12   0   7      390.74      361.20     51.49 o 
  14   0   7       39.47       49.21     29.63 o 
  16   0   7       18.27       33.41     30.16 o 
 -27   1   7        7.18       -0.27      6.23 o 
 -25   1   7       60.70       89.48     12.87 o 
 -23   1   7       50.90       42.73      6.70 o 
 -21   1   7       31.23       26.88      5.88 o 
 -19   1   7       46.79       47.59      6.68 o 
 -17   1   7      121.10      115.18      9.44 o 
 -15   1   7      108.45       86.10     13.65 o 
 -13   1   7        7.41        4.90      4.29 o 
 -11   1   7      998.31     1058.22     35.88 o 
  -9   1   7      864.31      913.32     35.56 o 
  -7   1   7      419.60      448.43     17.97 o 
  -5   1   7      134.70      138.53      9.29 o 
  -3   1   7      341.88      326.92     14.21 o 
  -1   1   7      858.54      831.32     30.26 o 
   1   1   7      696.99      703.37     26.49 o 
   3   1   7      398.46      392.71     17.62 o 
   5   1   7      222.52      205.88     12.78 o 
   7   1   7      273.17      239.82     13.88 o 
   9   1   7       64.83       53.83      9.02 o 
  11   1   7       86.19       69.73     13.34 o 
  13   1   7       59.82       95.50     23.85 o 
  15   1   7      152.41      123.61     26.51 o 
 -24   2   7        9.51       16.68     10.83 o 
 -22   2   7        0.99        0.68      4.56 o 
 -20   2   7        6.61       11.82      5.15 o 
 -18   2   7       54.01       61.13      7.53 o 
 -16   2   7      232.39      244.82     12.63 o 
 -14   2   7      651.69      654.28     29.10 o 
 -12   2   7      417.64      398.44     16.80 o 
 -10   2   7       92.52       83.60      9.99 o 
  -8   2   7      249.27      228.29     14.61 o 
  -6   2   7       55.88       48.28      8.14 o 
  -4   2   7       10.80        6.91      5.49 o 
  -2   2   7      110.11      101.57     10.13 o 
   0   2   7      353.44      301.47     17.05 o 
   2   2   7      105.03      104.52      9.66 o 
   4   2   7      904.15      853.42     45.10 o 
   6   2   7      161.55      166.87     14.65 o 
   8   2   7      223.66      193.96     15.54 o 
  10   2   7       26.60       30.94      8.97 o 
  12   2   7       13.16       16.99     11.38 o 
 -21   3   7      257.24      357.70     46.51 o 
 -19   3   7      137.81      119.50     13.34 o 
 -17   3   7      176.49      199.27     36.37 o 
 -15   3   7      118.49      134.27     15.41 o 
 -13   3   7       18.69       21.00      6.77 o 
 -11   3   7       14.19        8.36      6.26 o 
  -9   3   7       31.01       23.75      9.53 o 
  -7   3   7      165.78      162.20     15.33 o 
  -5   3   7       58.10       51.06      9.23 o 
  -3   3   7      286.09      273.28     31.08 o 
  -1   3   7      121.55      109.11     15.26 o 
   1   3   7       34.06       34.74      8.02 o 
   3   3   7       21.22       15.98      6.57 o 
   5   3   7       35.12       37.72      9.15 o 
   7   3   7      177.13      172.40     15.81 o 
   9   3   7       80.24       77.44     13.40 o 
 -14   4   7        1.69        3.01      6.84 o 
 -12   4   7        7.54        6.20      7.08 o 
 -10   4   7       51.48       52.15      9.95 o 
  -8   4   7       68.43       59.66     17.44 o 
  -6   4   7       54.02       55.77     10.83 o 
  -4   4   7       77.09       66.58     14.03 o 
  -2   4   7        1.10       -2.69      6.43 o 
   0   4   7       69.77       60.24     21.44 o 
   2   4   7       28.38       35.20     10.52 o 
 -26   0   8        2.15        0.27      8.46 o 
 -24   0   8        1.03        4.44      6.60 o 
 -22   0   8       20.86       26.51     13.42 o 
 -20   0   8        0.73       -7.43      6.06 o 
 -18   0   8       24.50       10.91      7.71 o 
 -16   0   8        2.61        2.05      6.36 o 
 -14   0   8       40.61       28.52      8.50 o 
 -12   0   8        6.05        5.76      6.66 o 
 -10   0   8      128.12      136.00     19.30 o 
  -8   0   8       53.26       56.12      9.80 o 
  -6   0   8        1.82       -0.70      5.66 o 
  -4   0   8        0.06       -0.43      6.21 o 
  -2   0   8      203.92      206.58     16.49 o 
   0   0   8        5.41        6.41      6.36 o 
   2   0   8        1.83        2.28      9.56 o 
   4   0   8       37.84       37.63     11.52 o 
   6   0   8      347.54      296.72     33.05 o 
   8   0   8        0.91       25.79     24.52 o 
  10   0   8        0.02       20.97     25.36 o 
  12   0   8        4.98       17.90     27.31 o 
 -25   1   8        2.04        8.24      7.39 o 
 -23   1   8        7.92        9.63      5.25 o 
 -21   1   8       11.54       12.54      5.17 o 
 -19   1   8       28.90       28.46      6.10 o 
 -17   1   8        4.31        3.14      5.71 o 
 -15   1   8       29.57       27.92      7.31 o 
 -13   1   8       24.03       36.31      6.36 o 
 -11   1   8       36.52       35.24      6.19 o 
  -9   1   8       22.21       24.81      5.50 o 
  -7   1   8      114.92       92.89     10.56 o 
  -5   1   8       78.09       87.37     10.09 o 
  -3   1   8       32.56       19.94      6.45 o 
  -1   1   8       38.66       27.44      6.63 o 
   1   1   8       96.15       98.84     10.97 o 
   3   1   8       98.30       97.52     10.31 o 
   5   1   8       18.69       21.73      6.50 o 
   7   1   8       28.01       24.57      8.97 o 
   9   1   8       35.09       45.60     17.79 o 
  11   1   8       65.11       89.05     22.49 o 
 -22   2   8        7.60       13.27      5.75 o 
 -20   2   8        5.53        9.69      5.41 o 
 -18   2   8        4.95        9.85      5.11 o 
 -16   2   8       19.93       18.04      5.39 o 
 -14   2   8       62.38       54.68      8.99 o 
 -12   2   8       49.88       60.99      9.60 o 
 -10   2   8       56.80       45.29      8.60 o 
  -8   2   8       10.84        8.10      5.89 o 
  -6   2   8        5.73        6.11      5.89 o 
  -4   2   8       52.18       33.94      8.43 o 
  -2   2   8      128.32      125.01     20.61 o 
   0   2   8       25.64       23.63     10.27 o 
   2   2   8        2.18       -0.47      5.79 o 
   4   2   8        5.73        5.79      6.60 o 
   6   2   8       16.11       15.11     10.43 o 
   8   2   8       16.48       17.18     11.61 o 
 -19   3   8       47.86       50.45     13.94 o 
 -17   3   8       28.87       35.10     10.90 o 
 -15   3   8       58.47       59.38     18.40 o 
 -13   3   8        7.33        1.83      6.03 o 
 -11   3   8        7.27        8.58      6.72 o 
  -9   3   8       20.76       16.69      6.79 o 
  -7   3   8       38.99       33.27     11.72 o 
  -5   3   8       10.65       19.22      7.58 o 
  -3   3   8       13.65        9.55      6.77 o 
  -1   3   8        2.24        1.05      6.27 o 
   1   3   8        5.70        7.71      7.06 o 
   3   3   8       21.92       27.01      9.53 o 
   5   3   8       28.52       33.77     18.19 o 
 -22   0   9        0.70        8.42     11.48 o 
 -20   0   9        4.51       12.20      8.17 o 
 -18   0   9       32.65       46.09     10.62 o 
 -16   0   9       13.40       21.78      8.79 o 
 -14   0   9       19.19       14.48      8.28 o 
 -12   0   9        2.35        4.93      7.57 o 
 -10   0   9      128.70      140.40     20.24 o 
  -8   0   9       30.47       24.93     12.73 o 
  -6   0   9        0.11       -0.48      7.03 o 
  -4   0   9       82.75       88.71     12.65 o 
  -2   0   9        0.30        9.72     11.69 o 
   0   0   9       65.87       76.16     19.33 o 
   2   0   9       78.21       60.06     17.73 o 
   4   0   9       40.24       29.38     14.67 o 
 -21   1   9        8.37       17.63      5.82 o 
 -19   1   9        3.09       11.36      5.45 o 
 -17   1   9        3.72        2.06      5.78 o 
 -15   1   9       40.63       61.81     10.07 o 
 -13   1   9       64.64       70.21      8.51 o 
 -11   1   9        2.10        2.03      5.78 o 
  -9   1   9       69.65       83.82     11.09 o 
  -7   1   9        2.10        3.09      5.85 o 
  -5   1   9      104.38       96.66     15.64 o 
  -3   1   9        7.73       15.02      6.81 o 
  -1   1   9       98.33       80.48     10.73 o 
   1   1   9       13.90        7.88      6.74 o 
   3   1   9       73.28       61.46     10.25 o 
   5   1   9       35.98       30.63     15.23 o 
 -18   2   9        6.46       -0.28      6.46 o 
 -16   2   9       33.81       38.48      9.01 o 
 -14   2   9       22.91       26.58      8.06 o 
 -12   2   9       19.16       12.05      7.07 o 
 -10   2   9       52.22       65.29     12.47 o 
  -8   2   9        9.28       11.87      6.86 o 
  -6   2   9       93.01       89.19     11.63 o 
  -4   2   9       15.53       11.85      6.88 o 
  -2   2   9       84.05       87.19     11.83 o 
   0   2   9       35.38       31.01      8.77 o 
   2   2   9       44.24       47.65      9.81 o 
   4   2   9       64.59       79.99     14.07 o 
 -11   3   9        8.10       14.60      7.58 o 
  -9   3   9       20.29       19.62     12.30 o 
  -7   3   9       51.01       61.13     12.94 o 
  -5   3   9       64.30       57.72     15.02 o 
  -3   3   9       10.78        8.17      7.23 o 
 -18   0  10      185.80      251.99     21.79 o 
 -16   0  10       18.97       19.85     18.48 o 
 -14   0  10      121.25      190.56     20.10 o 
 -12   0  10        3.81       -7.04      7.16 o 
 -10   0  10       41.69       64.54     12.62 o 
  -8   0  10        0.17        3.30     11.37 o 
  -6   0  10        6.90       14.29     13.96 o 
  -4   0  10       95.89       84.78     21.48 o 
  -2   0  10       72.29       62.21     19.72 o 
   0   0  10       32.03       29.64     16.56 o 
 -17   1  10        6.30        6.75      7.39 o 
 -15   1  10       37.36       38.74      9.43 o 
 -13   1  10       87.41      116.22     13.58 o 
 -11   1  10       69.26       65.42     10.70 o 
  -9   1  10        4.33       13.58      7.46 o 
  -7   1  10       68.04       65.57     10.82 o 
  -5   1  10       52.50       60.71     10.55 o 
  -3   1  10       46.44       60.22     10.53 o 
  -1   1  10       49.69       44.83     12.57 o 
 -10   2  10        6.92       13.58      7.59 o 
  -8   2  10      196.44      223.39     19.29 o 
                                                 
